# Supplementary material for: Biological Activity and Chemical Composition of Propolis from Various Regions of Poland
Source: Molecules. 2022 Dec 24;28(1):141. doi: 10.3390/molecules28010141 (PMC9822435; doi:10.3390/molecules28010141)
Supplement: Supplementary file 1 [file molecules-28-00141-s001.zip]

Archive with 1 entries (1 files):
- molecules-2080499-supplementary.pdf
